# Supplementary material for: Design and Properties of Novel Hydrophobic Natural Tea Saponin and Its Organogels
Source: Gels. 2024 Mar 26;10(4):225. doi: 10.3390/gels10040225 (PMC11049091; doi:10.3390/gels10040225)
Supplement: Supplementary file 1 [file gels-10-00225-s001.zip]

Archive with 1 entries (1 files):
- gels-2820234-supplementary.pdf
